# Supplementary material for: Regulation of ULK1 by WTAP/IGF2BP3 axis enhances mitophagy and progression in epithelial ovarian cancer
Source: Cell Death Dis. 2024 Jan 29;15(1):97. doi: 10.1038/s41419-024-06477-0 (PMC10824720; doi:10.1038/s41419-024-06477-0)
Supplement: Supplementary file 9 — The information of patient samples [file 41419_2024_6477_MOESM9_ESM.xlsx]

## Sheet: WB+PCR
Information of deep frozen specimens	Information of deep frozen specimens						Information of deep frozen specimens
	Pathological type	FIGO stage	Used for western blot (n=35)	Used for PCR (n=67)				Pathological type	Primary disease	Used for western blot (n=26)	Used for PCR (n=50)
1	High-grade serous carcinoma	IIB		√			1	Normal ovary	Myoma		√
2	High-grade serous carcinoma	IIIC	√	√			2	Normal ovary	CINIII	√	√
3	High-grade serous carcinoma	IIIC		√			3	Normal ovary	Myoma	√	√
4	High-grade serous carcinoma	IIIC	√	√			4	Normal ovary	Endometrial atypical hyperplasia	√	√
5	High-grade serous carcinoma	IIIA	√	√			5	Normal ovary	Adenomyosis	√	√
6	High-grade serous carcinoma	IIIC		√			6	Normal ovary	Adenomyosis		√
7	High-grade serous carcinoma	IB	√	√			7	Normal ovary	Myoma	√	√
8	Serous papillary adenocarcinoma	IIIC		√			8	Normal ovary	Myoma		√
9	High-grade serous carcinoma	IVA	√	√			9	Normal ovary	Myoma		√
10	High-grade serous carcinoma	IA	√	√			10	Normal ovary	Myoma	√	√
11	Serous papillary adenocarcinoma	IIIC	√	√			11	Normal ovary	CINIII	√	√
12	High-grade serous carcinoma	IIIC		√			12	Normal ovary	CINIII		√
13	Highly differentiated endometrioid adenocarcinoma of ovary	IC	√	√			13	Normal ovary	CINIII		√
14	High-grade serous carcinoma	IIA	√	√			14	Normal ovary	Adenomyoma	√	√
15	High-grade serous papillary adenocarcinoma	IC		√			15	Normal ovary	Uterine prolapse	√	√
16	High-grade serous carcinoma	IIIC		√			16	Normal ovary	Uterine prolapse		√
17	High-grade serous carcinoma	IIIC	√	√			17	Normal ovary	CINIII		√
18	High-grade serous papillary adenocarcinoma	IIIC		√			18	Normal ovary	CINIII	√	√
19	Clear cell carcinoma	IIIA	√	√			19	Normal ovary	CINIII		√
20	Highly differentiated mucinous adenocarcinoma	IIA	√	√			20	Normal ovary	Myoma	√	√
21	High-grade serous carcinoma	IIB	√	√			21	Normal ovary	Myoma	√	√
22	High-grade serous carcinoma	IIIC		√			22	Normal ovary	Myoma		√
23	Clear cell carcinoma	IIIC	√	√			23	Normal ovary	CINIII	√	√
24	High-grade serous carcinoma	IIIC		√			24	Normal ovary	Adenomyosis	√	√
25	High-grade serous carcinoma	IIIC	√	√			25	Normal ovary	CINIII		√
26	Low-grade serous carcinoma	IIIC	√	√			26	Normal ovary	CINIII	√	√
27	High-grade serous carcinoma	IIIC		√			27	Normal ovary	Myoma	√	√
28	High-grade serous carcinoma	IIB	√	√			28	Normal ovary	Myoma		√
29	High-grade serous carcinoma	IIA	√	√			29	Normal ovary	Adenomyosis		√
30	High-grade serous carcinoma	IIIC	√	√			30	Normal ovary	CINIII	√	√
31	High-grade serous carcinoma	IIIC		√			31	Normal ovary	Adenomyosis		√
32	High-grade serous carcinoma	IC	√	√			32	Normal ovary	Uterine prolapse	√	√
33	High-grade serous carcinoma	IIIC	√	√			33	Normal ovary	Myoma	√	√
34	Clear cell carcinoma	IIIB	√	√			34	Normal ovary	Uterine prolapse		√
35	High-grade serous carcinoma	IIIB		√			35	Normal ovary	Myoma	√	√
36	High-grade serous carcinoma	IIIC		√			36	Normal ovary	Endometrial atypical hyperplasia		√
37	High-grade serous carcinoma	IVB		√			37	Normal ovary	CINIII		√
38	High-grade serous carcinoma	IIIC		√			38	Normal ovary	Myoma	√	√
39	High-grade serous carcinoma	IIIC		√			39	Normal ovary	Myoma		√
40	High-grade serous carcinoma	IIIC	√	√			40	Normal ovary	CINIII		√
41	Low-grade serous carcinoma	IA	√	√			41	Normal ovary	CINIII	√	√
42	Low-grade serous carcinoma	IIIC	√	√			42	Normal ovary	CINIII		√
43	High-grade serous carcinoma	IVB		√			43	Normal ovary	Adenomyoma	√	√
44	Endometrioid adenocarcinoma	IIIC		√			44	Normal ovary	Myoma		√
45	High-grade serous carcinoma	IIIC	√	√			45	Normal ovary	Myoma	√	√
46	Clear cell carcinoma	IIIC	√	√			46	Normal ovary	CINIII		√
47	High-grade serous carcinoma	IIIB		√			47	Normal ovary	Adenomyoma		√
48	High-grade serous carcinoma	IIIC		√			48	Normal ovary	Endometrial atypical hyperplasia	√	√
49	High-grade serous carcinoma	IC		√			49	Normal ovary	Endometrial atypical hyperplasia		√
50	Clear cell carcinoma	IIA	√	√			50	Normal ovary	CINIII	√	√
51	High-grade serous carcinoma	IIIC		√
52	High-grade serous carcinoma	IIIC	√	√
53	High-grade serous carcinoma	IIIC		√
54	High-grade serous carcinoma	IIIC		√
55	High-grade serous carcinoma	IIIC		√
56	High-grade serous carcinoma	IB	√	√
57	Endometrioid adenocarcinoma	IIA	√	√
58	mucinous adenocarcinoma	IIIC	√	√
59	High-grade serous carcinoma	IIIA		√
60	High-grade serous carcinoma	IIIB	√	√
61	High-grade serous carcinoma	IIIC		√
62	Endometrioid adenocarcinoma	IIIC	√	√
63	High-grade serous carcinoma	IIIC		√
64	High-grade serous carcinoma	IVB	√	√
65	High-grade serous carcinoma	IIB		√
66	High-grade serous carcinoma	IIIC		√
67	High-grade serous carcinoma	IIIC		√

## Sheet: IHC
Sample information of paraffin-embedded sections
	Pathological type	Grade	FIGO stage	Age	ULK1 IHC Score
1	Serous	moderate	IIIC	44	5.6
2	Serous	well	IIIB	63	5.2
3	Serous	well	IIIC	56	7.2
4	Endometrioid	well	IIIA	42	3.8
5	Endometrioid	well	IIIC	48	6.4
6	Serous	poor	IIB	65	1.8
7	Serous	poor	IIIC	72	4.8
8	Serous	poor	IIIC	58	9.2
9	Serous	poor	IIIC	53	7.8
10	Serous	poor	IIB	56	4.8
11	Serous	poor	IVA	68	7.2
12	Serous	poor	IA	37	1.6
13	Serous	poor	IIIC	39	7.6
14	Serous	poor	IIB	61	3.8
15	Serous	poor	IIIC	48	3.4
16	Serous	poor	IIIB	43	3.6
17	Serous	poor	IIIC	56	4
18	Serous	poor	IIIC	58	4.6
19	Serous	poor	IC	52	3
20	Serous	poor	IIA	50	3.8
21	Serous	poor	IIIC	72	8.4
22	Serous	poor	IIA	62	4
23	Serous	poor	IC	48	4.6
24	Serous	poor	IIIC	38	6.8
25	Serous	poor	IIIB	46	8.2
26	Serous	poor	IVB	52	9.8
27	Serous	poor	IIIC	67	8.8
28	Serous	poor	IIB	44	7.8
29	Serous	poor	IIIC	59	4
30	Serous	poor	IIIC	69	8
31	Serous	poor	IIIB	50	7.8
32	Serous	poor	IIIC	52	4.6
33	Serous	poor	IIB	56	6
34	Serous	poor	IIIC	83	7.2
35	Serous	poor	IIA	39	6.8
36	Serous	poor	IIIC	46	7.6
37	Serous	poor	IVA	56	5.6
38	Serous	poor	IIIC	30	6.8
39	Mucinous	well	IIB	40	4.4
40	Mucinous	well	IIIC	58	6.4
41	Mucinous	moderate	IIIC	49	4.8
42	Mucinous	well	IIIB	36	6
43	Serous	poor	IIIC	62	6.8
44	Serous	poor	IIB	43	5.8
45	Endometrioid	moderate	IIIC	66	5.6
46	Serous	poor	IIIC	58	6.8
47	Serous	poor	IC	41	5.6
48	Serous	poor	IVB	55	7.8
49	Serous	poor	IIIC	52	5.4
50	Serous	poor	IIIA	50	7.2
51	Clear cell	poor	IIIC	55	6.6
52	Serous	poor	IIIC	62	3.8
53	Clear cell	poor	IIIC	59	6.4
54	Clear cell	poor	IIIB	60	7.6
55	Serous	poor	IA	55	2.8
56	Serous	moderate	IIIC	45	9
57	Serous	poor	IB	72	5.6
58	Serous	poor	IIIC	42	11.2
59	Serous	moderate	IIA	57	7.2
60	Serous	poor	IIIB	47	7.8
61	Serous	poor	IIIC	69	6.6
62	Clear cell	poor	IC	49	3.4
63	Serous	poor	IIA	63	5.6
64	Serous	poor	IIIC	54	8
65	Endometrioid	well	IIB	64	1.6
66	Serous	poor	IIIC	56	9.6
67	Serous	poor	IIIB	39	7.6
68	Serous	poor	IIIC	51	9.6
69	Serous	moderate	IIIC	43	1.4
70	Serous	poor	IIIB	61	8.2
71	Serous	poor	IIIC	80	5.2
72	Endometrioid	poor	IVA	63	4.8
73	Serous	poor	IB	67	6.2
74	Serous	poor	IIIC	49	8.8
75	Endometrioid	poor	IIIC	38	7.6
76	Serous	poor	IIB	56	1.6
77	Serous	poor	IIIC	56	1.6
78	Serous	well	IC	61	2.4
	Pathological type	ULK1 IHC Score
1	Borderline endometrioid tumor	5.2
2	Borderline endometrioid tumor	6.8
3	Borderline serous papillary cystadenoma	5.2
4	Borderline serous papillary cystadenoma	5.2
5	Borderline mucinous cystadenoma	7.6
6	Borderline mucinous cystadenoma	7.2
7	Borderline mucinous cystadenoma	6.4
8	Borderline serous papillary cystadenoma	6.8
9	Borderline mucinous cystadenoma	4.8
10	Borderline mucinous cystadenoma	6.4
11	Borderline mucinous cystadenoma	3.6
12	Borderline mucinous cystadenoma	2.2
13	Borderline serous papillary cystadenoma	2
14	Borderline serous papillary cystadenoma	3
	Pathological type	ULK1 IHC Score
1	Serous cystadenoma	2
2	Serous cystoma	3.6
3	Serous cystoma	1.2
4	Serous cystadenoma	5.6
5	Mucinous cystadenoma	0.6
6	Serous cystadenoma	2.8
	Pathological type	ULK1 IHC Score
1	Normal ovary	2.4
2	Normal ovary	1
3	Normal ovary	1.6
4	Normal ovary	2.6
5	Normal ovary	0.8
